# Supplementary material for: SMIM1 absence is associated with reduced energy expenditure and excess weight
Source: Med. Author manuscript; Available in PMC 2025 Feb 24. (PMC7617389; doi:10.1016/j.medj.2024.05.015)
Supplement: Supplemental information [file EMS202150-supplement-Supplemental_information.zip]

Archive with 11 entries (11 files):
- DataS1/TS files/TS2.xlsx
- DataS1/TS files/TS3.xlsx
- DataS1/TS files/TS1.xlsx
- DataS1/TS files/TS5.xlsx
- DataS1/SF files/SF4.pdf
- DataS1/TS files/TS6.xlsx
- DataS1/SF files/SF3.pdf
- DataS1/TS files/TS4.xlsx
- DataS1/SF files/SF2.pdf
- DataS1/TS files/TS7.xlsx
- DataS1/SF files/SF1.pdf
